# Supplementary material for: Plant-Based Only: Investigating Consumers’ Sensory Perception, Motivation, and Knowledge of Different Plant-Based Alternative Products on the Market
Source: Foods. 2022 Aug 5;11(15):2339. doi: 10.3390/foods11152339 (PMC9368216; doi:10.3390/foods11152339)
Supplement: Supplementary file 1 [file foods-11-02339-s001.zip]

Archive with 1 entries (1 files):
- foods-1825068-supplementary.pdf
